# Supplementary material for: Combination of Cyclamen persicum Mill. floral gene promoters and chimeric repressors for the modification of ornamental traits in Torenia fournieri Lind
Source: Hortic Res. 2017 Mar 22;4:17008–. doi: 10.1038/hortres.2017.8 (PMC5386234; doi:10.1038/hortres.2017.8)
Supplement: Supplementary Table S1 [file hortres20178-s5.xls]

## Sheet: Table S1
	Table S1. List of primers and oligo DNAs.
	Primer name	DNA sequence (5' → 3')		Target sequence
	[Adaptor oligo DNAs]
	DS4	ATCCGAAGTCACGATGATTCAGCGGCCTATAGCACATCGGCGCATAGTTACGCGGTTAGTCGGATCCCACGATGCCTAG		-
	R12m	CTAGGCATCGTGTACAGACTAC		-
	R12m-HindIII	AGCTCTAGGCATCGTGTACAGACTAC		-
	R12m-SpeI	CTAGCTAGGCATCGTGTACAGACTAC		-
	DS4-KpnI	ATCCGAAGTCACGATGATTCAGCGGCCTATAGCACATCGGCGCATAGTTACGCGGTTAGTCGGATCCCACGATGCCTAGGTAC		-
	DS4-SacI	ATCCGAAGTCACGATGATTCAGCGGCCTATAGCACATCGGCGCATAGTTACGCGGTTAGTCGGATCCCACGATGCCTAGAGCT		-
	[Adaptor-PCR]
	OMT-GSP1	GGAGATGATGTGGCGCAGTGCCATT		CpOMT
	OMT-GPS2	TGGTCGGCCGTGGGCGTGTA		CpOMT
	OMT-GSP3	CGGCCACACGGAGCTCAACGA		CpOMT
	SEP2-GSP1	TGCCACCTCAGCATCACAAAGCACA		CpSEP2
	SEP2-GSP2	AGCTCATAAGCTTTCTTGAGAAGCCCATTTCTCC		CpSEP2
	SEP2-GSP3	TGAGAAGCCCATTTCTCCTCTTAGCAAAAGTCA		CpSEP2
	CHS-GSP1	GTTCGGGGGTGTCGCTGTTCCAAT		CpCHS
	CHS-GSP2	GCCAGAACGGTGGCCGGACCT		CpCHS
	CHS-GSP3	GCCCTCTGTGCCTTCCGGACCTC		CpCHS
	AP1-GSP4	TTCATTTCCACCCTTCCCCTCCCCATT		CpAP1
	AP1-GSP5	TCCCCATTTTCTCCCCCAATAATTTCTCC		CpAP1
	AP1-GSP6	CCCCCAATAATTTCTCCCCAATTTAGAAATTAAAA		CpAP1
	AP1-GSP7	AGTATTGTAGGGACTTATATTAATATTAAATTATAATGTCCACGCATAT		CpAP1p
	AP1-GSP8	TGTCCACGCATATTCCGGTTACACTTTTGC		CpAP1p
	AP1-GSP9	CGGTTACACTTTTGCTTCTCGGCTCCATTG		CpAP1p
	AP3B-GSP1	CTCTTGGAGTAGGTTACTTGTCTATTGGTCGAGTT		CpAP3B
	AP3B-GSP2	ACTTGTCTATTGGTCGAGTTCTCTATCTTCTTGA		CpAP3B
	AP3B-GSP3	TGGTCGAGTTCTCTATCTTCTTGATCTCTATCTTCC		CpAP3B
	DFR-GSP1	CCCCGTTCGAGGAGCCTCATTACGA		CpDFR
	DFR-GSP2	CGAGCCACGAACCGATGAATCCTG		CpDFR
	DFR-GSP3	TCCTGCAGCTCCGGTGACACATACG		CpDFR
	DFR-GSP4	CGGGATTCGGAAAATCAGGTTAAAAAAAAGA		CpDFRp
	DFR-GSP5	TGAAACATTTGATAGTGTCATTTGGAATGAATTTTG		CpDFRp
	DFR-GSP6	TGGTTGTGTTGCAGCTGATATTTGAGGACCA		CpDFRp
	DFR-GSP7	TATCTGTAACCCTAATTTAACCCTCAGGGGCGTAGC		CpDFRp
	DFR-GSP8	CATTGTGTATAGGATTTATTCCCCACCCCACGTCTT		CpDFRp
	DFR-GSP9	ACGTCTTGTCTTACCGCTTGGTACCCTGATTTACCT		CpDFRp
	PI-GSP1	ACGTATGGGGGCACCCAAGAGAACAAGT		CpPI
	PI-GSP2	CCGCGTCAGCGTGTTCCAAATATACAGTATTTC		CpPI
	AP3A-GSP4	ACCTGCCTGTTGGTTGGGTTCTCGAT		CpAP3A
	AP3A-GSP5	TGGGTTCTCGATTTTCCTGATCTGAATCTTCC		CpAP3A
	AP3A-GSP6	TGAATCTTCCCCCTCGCCATCTCTCC		CpAP3A
	AP3A-GSP7	AAGAATCATAATGGGTTTTTTATTTTGTTTGAAAAAGGAGT		CpAP3Ap
	AP3A-GSP8	TTTGAAAAAGGAGTATATTTTTGTTTTTAATTTTAAAATTAAAATA		CpAP3Ap
	AP3A-GSP9	AAAATTAAAATATGTATTTGGTGGAGCATGAAAAGATACTT		CpAP3Ap
	DS4-AP1	GAAGTCACGATGATTCAGCGGCCTATAGCA		DS4 adaptor
	DS4-AP2	GGCCTATAGCACATCGGCGCATAGTTACG		DS4 adaptor
	DS4-AP3	TAGCACATCGGCGCATAGTTACGCGGTTAG		DS4 adaptor
	[Cloning of cyclamen promoters]
	OMT-CP-F	AATAATAAGCTTGCCCAAGACACCAAGCAAGTATAGGAAGATTGTGT		CpOMTp
	OMT-CP-R	AATAATGGATCCCATTTTTCTTGTTTATGATTTTTTTTAATCAAACTTTGTTATGGAGGGT		CpOMTp
	SEP2-CP-F	AAAAAAAGCTTTTACCCTGGAAGTGGGCAATATGAAAAATTGAAAAAAAA		CpSEP2p
	SEP2-CP-R	AAAAAGGATCCCATCCCCCCCCCCTCTCTCTAGATTTC		CpSEP2p
	CHS-CP-F	AATAATAAGCTTGCTAGTATAAATACAAGTTGTAACGAATTTTTAACCGTTA		CpCHSp
	CHS-CP-R	AATAATGGATCCCATTCTCGCAGTGTTGATCGGAAAGTTGAACGACAA		CpCHSp
	AP1-CP-F	AATAATAAGCTTTGCAAGTGAATTTAATGTGATAAATGAGTGAGAAATAGTAGGTTT		CpAP1p
	AP1-CP-R	AATAATGGATCCCATTTTCTCCCCCAATAATTTCTCCCCAATTTAGAAATT		CpAP1p
	AP3B-CP-F	AAAAAAAGCTTATCCAACGTTTTGTTTGACCAGTTTAATATCTAAA		CpAP3Bp
	AP3B-CP-R	AAAAAGGATCCCATCTCCCTCTATCTTTCTTTCTTTGGAGATCAAA		CpAP3Bp
	DFR-CP-F	AATAATAAGCTTAAATAAAATAAATTAAAATATTATATAAAAAAACAAAAATATATATATGAAATGAGTA		CpDFRp
	DFR-CP-R	AATAATGGATCCCATCTTGATAGGTAATTTCTAGTCAAGAGTATATAATATTTTAAGCTTGGTTTC		CpDFRp
	PI-CP-F	AATAATAAGCTTGAGCTCGGCTAGGTTAGCGGCCTACATAAAATTAGATACGA		CpPIp
	PI-CP-R	AATAATGGATCCCATTTTTTATCTTGTTGCTCTGATAAATGAGAAGATGTAGTAAAGA		CpPIp
	AP3A-CP-F	AATAATAAGCTTAGCTTTCACACTCTTCTTACTGGTTGGATCGGATGGAATA		CpAP3Ap
	AP3A-CP-R	AATAATGGATCCCATCTCTCCCTCTCTCTACCTCTCTCTCTCTCTACCCCTCTCTCT		CpAP3Ap
	[T-DNA detection]
	Whole-F1	AGGCTGGCGCCGGAACCAATTAAG		Whole construct
	Whole-R1	TGCGGGACTCTAATCATAAAAACCCATCTCA		Whole construct
	Whole-F2	AAAAGCAGGCTGGCGCCGGAACCAATTAAG		Whole construct
	AP1-PSP	TGAAAACCAAAAGAAACCCATC		CpAP1p
	AP3A-PSP	TAAATCACCTGCTCCCCTTC		CpAP3Ap
	AP3B-PSP	AAAATAGAAACCTTTCCCATCCTT		CpAP3Bp
	CHS-PSP	TATAACCCCCATCATACCATATG		CpCHSp
	DFR-PSP	CAACAATATACTGATCCATTTTTCTCC		CpDFRp
	OMT-PSP	CGCTTTGTGAGACCCTTTTC		CpOMTp
	PI-PSP	AACATGGACTTATGGAGACTCTGA		CpPIp
	SEP2-PSP	AAAAAACCCACAAAAAAAGATAAG		CpSEP2p
	CpTCP1B-RSP	AAATAAGCTCCGGGAACTGC		CpTCP1B-RD
	CpSEP3-RSP	TGTCAAGTTGTCGCTCCAAT		CpSEP3-RD
	AtSEP3-RSP	CTTGAGATACTCCTGCTGGCTAC		AtSEP3-RD
	AtTCP3-RSP	CAACCACCACCGTTCTCCGTCGCTG		AtTCP3-RD
